# Supplementary material for: Caste development and reproduction: a genome-wide analysis of hallmarks of insect eusociality
Source: Insect Mol Biol. 2006 Oct 1;15(5):703–14. doi: 10.1111/j.1365-2583.2006.00696.x (PMC1847504; doi:10.1111/j.1365-2583.2006.00696.x)
Supplement: Table S1 — Annotation results of caste-specifically expressed honey bee genes. [file imb0015-0703-ts1.xls]

## Sheet: Sheet1
Cristino et al., Table 1S: Annotation results of caste-specifically expressed honey bee genes
Official_set	GenBank	Group	Group	Name	Description	PFAM_ID (Model)	PFAM_ID (Desc)	PFAM_ID (Score)	PFAM_ID (E-value)	Length	#Exons	%Identity	%Similarity	E-value	Score
		Amel 3.0	Amel 4.0
GB18242	BG101680	Group1.48	Group1.68	Hmgcr	similar to D. melanogaster gene HMG Coenzyme A reductase	HMG-CoA_red	Hydroxymethylglutaryl-coenzyme A reductase	938.0	1.5e-284	912	8	44	58	0.0	718
GB11628	BG101591	Group13.7	Group13.10	NO_DEF	similar to D.melanogaster gene CG4851	no hits above thresholds				290	4	54	73	8e-90	326
GB19626	BG101692	Group15.13	Group15.24	Osi9	similar to D. melanogaster gene Osiris 9	DUF1676	Protein of unknown function (DUF1676)	114.6	3.1e-36	255	3	26	42	9e-15	77
GB18446	BG101673	Group16.10	Group16.2	yps	similar to to D.melanogaster gene ypsilon schachtel	CSD	Cold-shock' DNA-binding domain	122.3	3.9e-33	281	7	64	73	1e-31	133
GB13051	BG101697	Group16.2	Group16.19	NO_DEF	similar to D. melanogaster gene CG4662	no hits above thresholds				462	11	60	72	e-131	465
GB15755	BG101571	Group5.10	Group5.12	RpS11	similar to D.melanogaster gene Ribosomal protein S11	Ribosomal_S17	Ribosomal protein S17	143.7	3.2e-39	151	3	73	83	3e-53	203
GB15754	BG101555	Group6.13	Group6.19	NO_DEF	similar to D.melanogaster gene CG32405	Chitin_bind_4	Insect cuticle protein	132.6	3.1e-36	229	3	45	65	5e-19	91
GB14874	BG101573	Group7.1	Group7.47	Sop2	similar to D. melanogaster gene Suppressor of profilin 2	WD40	WD domain, G-beta repeat	78.9	1.9e-25	399	6	60	76	e-135	479
	BG101695
GB11177	BG101636	Group9.5	Group9.22	eEF1delta	similar to D. melanogaster gene eEF1delta	EF1_GNE	EF-1 guanine nucleotide exchange domain	160.6	1.8e-45	275	7	44	56	4e-48	187
GB15686	BG101696	GroupUn.104	Group1.33	wdr23-prov	similar to X. tropicalis gene WD repeat domain 23	no hits above thresholds				146	3	30	51	3.0	27
GB10042	AF069739	GroupUn.1366	GroupUn.1189	IF-2mt	Apis mellifera translation initiation factor 2 mRNA, nuclear gene encoding mitochondrial protein	GTP_EFTU	Elongation factor Tu GTP binding domain	122.1	1e-32	700	10	42	59	e-145	511
GB17825	BG101532	GroupUn.151	Group6.53	RpI135	similar to D. melanogaster gene RNA polymerase I 135kD subunit	RNA_pol_Rpb2_6	RNA polymerase Rpb2, domain 6	489	3.9e-158	1123	16	56	71	0,0	1258
GB15817	BG101643	GroupUn.173	GroupUn.85	unknown	no similarity found	no hits above thresholds				156	1	53	56	2,1	28
	BG101641
GB10156	BG101691	GroupUn.279	Group5.24	NO_DEF	similar to D. melanogaster gene CG14511	no hits above thresholds				240	4	48	68	6e-55	210
GB14262	BG101592	GroupUn.90	GroupUn.33	ade5	similar to D. melanogaster gene ade5	SAICAR_synt	SAICAR synthetase	270.3	5.7e-79	417	5	60	74	e-142	499
GB17508	BG101588	Group11.6	Group11.37	NO_DEF	similar to D. melanogaster gene CG9769	Mov34	Mov34/MPN/PAD-1 family	88	2e-22	285	5	65	81	e-108	387
GB10428	BG101584	Group2.12	Group2.30	NO_DEF	similar to D.melanogaster gene CG30413	no hits above thresholds				125	1	36	49	1e-05	45
GB19006	BG101586	Group4.17	Group4.7	NO_DEF	similar to D.melanogaster gene CG3884	no hits above thresholds				142	3	53	68	2e-30	127
GB11132	BG101562	Group5.26	Group5.33	RpS5a	similar to D.melanogaster gene ribosomal protein S5a	Ribosomal_S7	Ribosomal protein S7p/S5e	261.5	1.1e-74	216	2	91	95	1e-99	358
GB17499	BG101550	Group7.10	Group7.37	sesB	similar to D.melanogaster gene stress-sensitive B	Mito_carr	Mitochondrial carrier protein	296.8	5.3e-86	300	4	82	88	e-141	496
GB11059	BG101556	Group8.15	Group8.20	RfaBp	similar to D. melanogaster gene Retinoid- and fatty-acid binding protein	Vitellogenin_N	Lipoprotein amino terminal region	226.3	1e-66	3144	24	25	45	e-139	494
GB12239	BG101547	Group9.10	Group9.15	zeelin1	similar to D.melanogaster zeelin1	no hits above thresholds				272	5	33	46	4e-34	141
GB18643	BG101603	GroupUn.623	GroupUn.472	Dhc64C	similar to D.melanogaster gene Dynein heavy chain 64C	Dynein_heavy	Dynein heavy chain	854.7	7.8e-257	1068	3	79	88	0,0	1713
GB12230	BG101662	Group10.8	Group10.38	RpLP1	similar to D. melanogaster gene Ribosomal protein LP1	Ribosomal_60s	60s Acidic ribosomal protein	116.8	5.9e-32	107	3	85	95	8e-29	121
GB13368	BG101559	Group12.12	Group12.20	NO_DEF	similar to D. melanogaster gene CG9914	3HCDH_N	3-hydroxyacyl-CoA dehydrogenase, NAD binding	203.2	1.1e-58	309	6	60	73	e-101	365
	BG101600
GB10469	BG149167	Group2.11	Group2.31	klg	similar to D. melanogaster gene klingon	I-set	Immunoglobulin I-set domain	73.2	3.7e-19	558	10	28	42	2e-42	170
GB11029	BG101543	Group2.19	Group2.22	RpL18	similar to D. melanogaster gene Ribosomal protein L18	Ribosomal_L18e	Eukaryotic ribosomal protein L18	440	1.2e-129	187	3	71	80	3e-73	270
	BG101568
GB12371	BG101639	Group2.5	Group2.38	Mgstl	similar to D. melanogaster gene Microsomal glutathione S-transferase-like	no hits above thresholds				120	2	50	68	5e-25	108
	BG101674
	BG101686
GB14758	BG101609	Group7.14	Group7.33	Hsp83	similar to D. melanogaster gene Heat shock protein 83	HSP90	Hsp90 protein	1293.6	0	724	3	77	87	0,0	701
GB14634	BG101609	Group9.5	Group9.22	Hexo2	similar to D. melanogaster gene Hexosaminidase 2	Glyco_hydro_20	Glycosyl hydrolase family 20, catalyti	422.9	2.9e-123	1701	11	32	48	6e-55	213
GB12441	BG101574	Group9.8	Group9.17	RpL35A	similar to D. melanogaster gene Ribosomal protein L35A	Ribosomal_L35Ae	Ribosomal protein L35Ae	196.2	3.1e-56	139	2	71	85	3e-42	166
	BG101597
GB10869	BG101646	GroupUn.125	GroupUn.53	hex70b	Apis mellifera gene hexamerin 70b	Hemocyanin_C	Hemocyanin, ig-like domain	238.8	7.6e-68	683	7	33	54	7e-97	351
	BG101569
	BG101537
	BG101541
	BG101558
	BG101632
	BG101539
	BG101633
	BG101552
GB14791	BG101690	GroupUn.5078	GroupUn.4897	blw	similar to D. melanogaster gene bellwether	ATP-synt_ab	ATP synthase alpha/beta family, nucleot	428.3	8.9e-128	551	8	85	92	0,0	907
GB13410	BG149169	GroupUn.564	GroupUn.416	xmas-2	similar to D. melanogaster gene xmas-2	SAC3_GANP	SAC3/GANP/Nin1/mts3/eIF-3 p25 family	193.3	3.9e-54	951	3	40	61	e-109	392
GB10536	BG101629	GroupUn.866	Group15.11	unknown	no significant similarity found	no hits above thresholds				188	7	40	61	0.005	37
GB14798	BG101635	Group10.8	Group10.38	Gapdh1	similar to D.melanogaster gene Glyceraldehyde 3 phosphatedehydrogenase 2	Gp_dh_C	Glyceraldehyde 3-phosphate dehydrogenase, C-	347.6	1.4e-100	335	4	75	83	e-141	498
GB14476	BG101634	Group15.17	Group15.19	mRpL35	similar to D.melanogaster gene mitochondrial ribosomal protein L35	no hits above thresholds				177	3	67	79	2e-33	138
GB18769	BG101610	Group3.18	Group3.18	oho23B	similar to D.melanogaster gene overgrown hematopoietic organs at 23B	Ribosomal_S21e	Ribosomal protein S21e	172.2	8.6e-48	83	3	78	85	1e-33	137
	BG101614
GB12741	BG101583	Group7.23	Group7.16	Aldh	similar to D.melanogaster gene Acetaldehyde dehydrogenase	Aldedh	Aldehyde dehydrogenase family	848.6	3.4e-260	513	8	72	81	0,0	746
GB13776	BG101617	GroupUn.120	???(Group1.12)	mRpL3	similar to D.melanogaster gene mitochondrial ribosomal protein L3	Ribosomal_L3	Ribosomal protein L3	118.1	1.7e-33	350	0	51	69	1e-97	352
GB13776	BG101617	GroupUn.200	Group1.12								7
GB18969	BG101585	GroupUn.25	Group16.4	Hsp60	similar to D.melanogaster gene Heat shock protein 60	Cpn60_TCP1	TCP-1/cpn60 chaperonin family	658.5	3.5e-194	572	3	83	91	0,0	873
GB17423	BG101577	Group1.47	Group1.67	NO_DEF	similar to D. melanogaster gene CG12130	NHL	NHL repeat	93.4	4.6e-24	509	5	41	58	1e-73	273
GB16047	BG101595	Group11.2	Group11.41	loj	similar to D. melanogaster gene logjam	EMP24_GP25L	emp24/gp25L/p24 family	53.8	4e-15	228	4	64	77	2e-73	271
GB11973	BG101579	Group16.8	Group16.9	Cyp4g15	similar to D. melanogaster gene Cyp4g15	p450	Cytochrome P450	359.9	2.2e-109	547	7	62	77	0,0	702
GB13072	BG101582	Group2.18	Group2.23	RpS27	similar to D. melanogaster gene Ribosomal protein S27	Ribosomal_S27e	Ribosomal protein S27	88.9	5.1e-23	93	1	80	84	2e-31	130
GB19801	BG101570	Group2.5	Group2.38	NO_DEF	similar to D. melanogaster gene CG4747	NAD_binding_2	NAD binding domain of 6-phosphogluconat	92.8	7e-27	419	6	54	72	4e-76	281
GB10002	BG101605	Group5.11	Group5.13	NO_DEF	similar to D. melanogaster gene CG5639	Thyroglobulin_1	Thyroglobulin type-1 repeat	233.3	3.4e-66	1141	7	42	56	e-131	467
GB19380	BG101596	GroupUn.26	Group12.5	NO_DEF	similar to D. melanogaster gene CG6888	AhpC-TSA	AhpC/TSA family	251.7	9.9e-72	194	3	79	88	2e-86	314
GB19465	BG101594	GroupUn.295	GroupUn.179	RpL12	similar to D. melanogaster gene Ribosomal protein L12	Ribosomal_L11_N	Ribosomal protein L11, N-terminal dom	82.3	6.5e-22	165	3	79	90	5e-74	272
GB12811	BG101564	Group13.6	Group13.9	NO_DEF	similar to D. melanogaster gene CG2150	no hits above thresholds				145	1	47	53	1e-12	69
GB11303	BG101576	Group2.10	Group2.33	lid	similar to D. melanogaster gene little imaginal discs	JmjC	JmjC domain	202.4	1.1e-57	1648	18	54	67	0,0	1352
