# Supplementary material for: Caste development and reproduction: a genome-wide analysis of hallmarks of insect eusociality
Source: Insect Mol Biol. 2006 Oct 1;15(5):703–14. doi: 10.1111/j.1365-2583.2006.00696.x (PMC1847504; doi:10.1111/j.1365-2583.2006.00696.x)
Supplement: Table S2 — Caste-specific motifs in UCRs of honey bee genes. [file imb0015-0703-ts2.xls]

## Sheet: prom_up_Q_newtop6.dat
Cristino et al., Table 2S: Caste-specific motifs in UCRs of honey bee genes
Queen motifs
Motif	MAP	Church	ROC_AUC	MNCP	TRANSFAC binding factor (BF)
AtTwwAw.twAtGAAmA..AA (15)	5.50716	1.37800316509e-07	0.821645085829	208.384687228
CAwGAAAATTT (11)	5.27745	2.57401467397e-05	0.952563342229	19.2071387576
AwAAA.AwATGWkraA (15)	10.8428	0.00143921647062	0.806835030147	275.223693842
AAAwATKw.wwwwaAwwTwwA (21)	11.1925	0.00143921647062	0.96440809199	133.637731564
WwrAwGAAAwTWwA.A (18)	5.97777	0.00164502508	0.886593522454	161.237300142
AAT.TAaAmw.KwwAwAwA (18)	6.77946	0.00186278290748	0.84115844618	51.5609817791
AwTTT.wAtwTWMtAwA (24)	7.82963	0.00205985055667	0.854741194689	80.5722307805
TATAwAwwTwtwa.ATAA (20)	7.67974	0.00251958615252	0.831447069289	42.7069363794
AAAGAwwGAAwmwA (9)	8.00198	0.00552903603387	0.768376659748	143.292116509
T.wAAwTAATyT (23)	7.46251	0.00585726709103	0.929277453791	50.1557060837
AwT.AAAwTAwT (20)	9.71292	0.00596981277464	0.920085005436	21.8219370843	T00026 - Antennapedia
Aw.aAAATTTA.A (18)	6.22492	0.00775717763633	0.85826661395	26.5395858394
AtAwAwAwAtwTawAW.twwRA (21)	11.5439	0.0138174070409	0.770139369378	30.732022018
TTwwAAwTAATwT (21)	7.45898	0.0149947512118	0.848728213238	29.7531827752
TAwATAwwTwTwtAWA (16)	9.21158	0.0206231841987	0.821793351125	8.60602688804
RAAAGAWwGAA (12)	7.96871	0.0266971876139	0.856438008632	76.9091227042
ATAWAwAT.TA (20)	11.5135	0.0290707537027	0.825327007347	6.20840057346
AAWTAAwwTwTT (19)	7.9389	0.0510719071458	0.925364897367	50.9407445945
Atat...AAAww.AwATwTA (24)	12.2753	0.058403549261	0.757602714902	49.4503234964
TwwwATwTw.wawwTAwAwAwAT (21)	11.3974	0.058403549261	0.874271028961	54.7646437355
AAwaAww.aAw.twATRAw.AwwA (22)	10.2002	0.058403549261	0.976862376857	110.198480336
AwAAA.R.Awawa.www.A.AWA (22)	12.8561	0.0589684574071	0.865062106685	83.0602475305
AwAwA.awATaw.w.AAwatAAA (25)	10.6266	0.0595319048323	0.824091463214	14.066998019
Aw.w.wAAAkwAAwTKT (24)	5.66035	0.0606579242725	0.912243418668	60.0905043828
WWATkWTaT.AAAA (19)	6.67614	0.0606579242725	0.858398405324	105.112587256
AwawAWwTwwATrwAwA (26)	11.5697	0.062906593661	0.848538763138	20.496696241
WATwwWwWGAAAw.wA (16)	5.51384	0.0634680597214	0.885876906856	143.250562356
AwATwTwww.wAAAwwwAwA (26)	9.59871	0.064029245489	0.806925636717	85.7576425767
AaAAT.TWTwAw.TW (21)	9.92141	0.0779681161117	0.749917630391	41.2228915055	T00917 - Zerknuellt 1 | T02099 - Zerknuellt 2 | T00272 - Even-skipped
wTAwAwWw.TATwwwwAA (27)	19.0677	0.081839853732	0.924038746664	61.1917395741
TAwATaTATAww.atwtAT (15)	7.17041	0.0862766131159	0.807905835063	4.49902567184
AwAwAaawAtAWatw.Aw.wAwAwwA (23)	14.7173	0.111791947649	0.849691937663	48.2333594184
AWwA.AwA.AAAw (29)	7.1032	0.197301591993	0.793235807716	6.90539551253
AAwT.AAAAwAA (14)	8.18546	0.265813761314	0.754793911239	40.7379250178
ATAAATA.awAwA (21)	12.1507	0.271295862062	0.763137952621	8.47637620769
WTw.AwA.ATwT.TAW (22)	11.6412	0.300401369727	0.928041909657	11.7271897996
ATwwATAwATA (17)	5.27454	0.597444520246	0.768236631412	5.4434826633
AwA.AwAw..waw.ATAwAtaTawA (18)	10.6088	1	0.885440347929	40.4019729658
Aww.AaATTAwTTw.A (21)	9.97383	1	0.93546341142	55.1537136501
AwATATtwaT.TAwA (22)	12211	1	0.836150373958	9.45006229641
AAw..wrwAA.wAwWwT.ww.AA (25)	11.6134	1	0.949482718856	48.2247825529
AtA.AwwwwwAT.TAyrAA (22)	9.36199	1	0.86418075187	126.061156553
A.AAwWAwATkww.AA.wA (20)	7.57998	1	0.863217027446	66.948167802
AAwAAwATwTww.AwWwT (19)	5.59655	1	0.837542420349	118.923161697
Aww.AAAawA.w.awkAwA (28)	13.7637	1	0.924195248921	41.8695835822
AtR.AwAwaaA.wwRkw.AA..AwA (26)	13.5357	1	0.853332674376	20.7914690636
Worker motifs
Motif	MAP	Church	ROC_AUC	MNCP	TRANSFAC binding factor (BF)
g.m.gm...mr.s...s.Y.kCG (21)	12.7982	5.32332170244e-10	0.748550294883	113.044444444
kyg..sGyGara.a.r..s.t..C (13)	11396	5.32332170244e-10	0.749011564693	97.8942307692
g.k.a.gCGwwG.wkaamGm (14)	8.93608	5.32332170244e-10	0.832221343613	237.480555556
t.y.MG..atsss.....mk..CG (17)	7.04667	5.32332170244e-10	0.832056604395	227.586538462
KCGwWG.t.MwmGm (11)	9.31193	5.32332170244e-10	0.907317716055	118.101849609
ra.wGwMyg.kC.AktcawCG (11)	9.86492	5.32332170244e-10	0.749670521564	334.616319444
SGaAk.G..CG..y.ar.CG (14)	15.8699	5.59730029372e-10	0.749176303911	206.110042735
G..k.sC.kS.rtCrsr.r (14)	8.5588	1.37800316509e-07	0.82664492109	77.9040734139
R.wggTGwm.G....sS (15)	7.44639	1.37800316509e-07	0.907062370268	35.1618297402
rrwwkCG...gsGc.....r.r.s (20)	13.8368	1.37800316509e-07	0.747817205364	169.793549906
SG.AttS..s..W..mr.Cr (16)	11.0933	1.37800316509e-07	0.830450397022	184.300213675
GGYG.w.g....sr.t..cgY (17)	10.5989	1.37800316509e-07	0.748467925274	68.9391891892
cr..wryG......r.Gcg.mA (20)	11.7206	1.8851068401e-05	0.747734835755	168.855418944
KW.tkCGA.w.R..cGaw..A (14)	10.0457	1.8851068401e-05	0.82423972851	196.004130029
KCGt.....w..s...aM.s.gA..G (24)	14.6695	1.8851068401e-05	0.749275147442	167.685587762
s...r.K.t....akcs.s.GcG (18)	13.2449	1.8851068401e-05	0.749060986458	101.79
ss..G.y..AmGc.r.ss (18)	11.0973	1.8851068401e-05	0.744909558169	23.9467592593
RARw.CG.ssgcG (15)	10.8349	1.8851068401e-05	0.733015386643	12.3566633384
Ks.sGCGcmG.cGs (10)	8.78963	1.8851068401e-05	0.738015221904	11.0510416667
raaAgcGaSsGsK (15)	11.9254	1.8851068401e-05	0.820656650522	25.6184431525
GgTGmmAG....sG (10)	5.29992	1.8851068401e-05	0.827600408553	275.703096915
s..GaaA.mGAm.gCG (12)	14.4939	1.8851068401e-05	0.7464828177	159.731837607
CGr.t.s.kcGa.y.A (16)	13.3294	1.8851068401e-05	0.816974729004	113.637822473
yGmry..w.y.m...WwCGww.Y (15)	5.6443	1.8851068401e-05	0.744028203354	130.161859947
rCG...GrTk....st....K (20)	7.17726	1.8851068401e-05	0.744991927778	107.579687956
CGAwwATk.Rt.y.kW.Cr (12)	6.9116	1.8851068401e-05	0.911090244144	330.661553456
G..yGSr.sagycg (14)	12.1666	1.8851068401e-05	0.735272313927	28.0832313635
wtCG...gCGm.wa..r..cG (12)	11.5464	1.8851068401e-05	0.748204342526	128.739417989
CGamggYG.arRA.r (11)	9.62983	1.94181244552e-05	0.82572238147	28.8255977496
kCGw..G.G.yks....mks (18)	17641	1.94181244552e-05	0.74389641198	20.5972222222	T00008 - Adf-1
AwAwMTAaTATAA (14)	5.29739	0.000145424486335	0.729242858555	50.3734551077
AATTGATTAA (9)	5.18956	0.000521073343658	0.858571381503	14.4185352874
rm.yG.gCGwkm..mm.k (18)	11.3559	0.00143921647062	0.739695561925	12.5011848341
wgRa..CG..sGck (17)	5.74051	0.00143921647062	0.734498039603	13.4259236753
sCG.argyG..rs (18)	14136	0.00143921647062	0.794669038911	6.27967048573
CG.Gcgakwc.mCG (14)	12.2694	0.00143921647062	0.900555171164	22.0795257875
Gy..s.kCs.Gm.rs..s (13)	9.80238	0.00143921647062	0.744300023063	136.680946264
sgkgm..G.cg.srg (13)	6.25847	0.00143921647062	0.740856973411	14.1878378378
G..yGsr.swgwcgm (15)	9.71683	0.00143921647062	0.825244637738	66.143220339
cG..rG.G...s....mks (21)	10.6061	0.00143921647062	0.737644558664	11.0072614108
CG..yGATwm.m.k (19)	7.91837	0.00143921647062	0.88859510395	32.7908175623	T00917 - Zerknuellt 1 | T02099 - Zerknuellt 2 | T00272 - Even-skipped | T00295 - fushi tarazu | T00699 - Paired
SyGM..Sr.gcrM..y (18)	12.3807	0.00143921647062	0.73973674673	30.7265450692
G.r.G.gTCGsG..s.k (14)	13.7108	0.00143921647062	0.740428651445	33.323633329
gCGmm.GcG..RrW (14)	10.3458	0.00143921647062	0.819272841093	21.0165265739
mG.m.GsGycrg (18)	12.4417	0.00143921647062	0.721409508748	6.03427535727	T00008 - Adf-1
rA.A.yGrSss. (14)	10.5012	0.00146883164964	0.798243879938	163.375586854
sKGCSySwsM (15)	10.0359	0.00149753720289	0.976228130869	34.2479804486	T00301 - Trithorax-like
ATwTATKTAwAtA (14)	5.01731	0.00295437540167	0.887647853448	11.0678900021
TAWAAATAAT (14)	5.28678	0.0107093355652	0.869880728806	4.40163170768	T00026 - Antennapedia
G.YGm.TsGwKSG.g (11)	5.30027	0.058403549261	0.738237619848	74.4275492884
G....CGS...mg.ywmS (17)	5.4689	0.058403549261	0.820681361405	73.3748506571
CGy..G.k..r....wrw.G (22)	17.1221	0.058403549261	0.826694342855	67.5662092816
.GCG.mgGyG (13)	10.6284	0.058403549261	0.869592435175	8.49095989481
mGcaggsGYrs (14)	9.23175	0.058403549261	0.886873579124	12.3325150432
kyrCG..CGATw (15)	11.6335	0.0589684574071	0.887095977068	161.44334658
gRaAkyG.ssss (18)	11.7734	0.0595319048323	0.795846924319	99.4340430055
GAwAtCG..sGyg (13)	6.41378	0.0600950550901	0.822139303483	108.874829001
CGwAATcSAcG (13)	5.33123	0.0606579242725	0.816908833317	172.443157848	T00863 - Ultrabithorax
rAkyGmSsss (16)	5.0956	0.0612205126098	0.853909261639	14.9802840181
TyGtRCGWkm (11)	5.03872	0.0617828202138	0.79068234984	56.3019059363
A.wTCGAAaAyG (13)	6.30992	0.0623448471945	0.852047708477	145.675704516	T00295 - fushi tarazu
TCGAAwAyGk (13)	7.34398	0.0657111221249	0.767034035122	145.387144778	T00295 - fushi tarazu
AAAATRywtT.AAwA (16)	7.01453	0.0712992037558	0.864238410596	105.018709356
AAATRywwT.AAwA (22)	8.97942	0.0845970786774	0.944375803104	127.930746423
ARAAAw.T.ATT (20)	5.16758	0.196313808141	0.914360317617	11.770690388	T00789 - Tailless
ksrsksGyrs (21)	8.95042	1	0.904698362492	6.892856886	T00008 - Adf-1
gTMKcG.gCGk (18)	5.18988	1	0.869007610952	12.4698855058
.CG.kmSA.wCw.m (19)	14.4103	1	0.813927053474	92.5534138197
CGTaTCGy.CG (11)	10.6626	1	0.801258607624	23.5400219785
CgSsar....R.g.M.Gy (16)	9.27939	1	0.741845408718	15.3955882353
G.wkGyrcs.sys (17)	6.18847	1	0.797074231492	16.330468935
