# Supplementary material for: Caste development and reproduction: a genome-wide analysis of hallmarks of insect eusociality
Source: Insect Mol Biol. 2006 Oct 1;15(5):703–14. doi: 10.1111/j.1365-2583.2006.00696.x (PMC1847504; doi:10.1111/j.1365-2583.2006.00696.x)
Supplement: Table S3 — Annotation of honey bee orthologs to Drosophila melanogaster genes involved in Reproduction. [file imb0015-0703-ts3.xls]

## Sheet: Plan1
Cristino et al., Table 3S: Annotation of honey bee orthologs to Drosophila melanogaster genes involved in Reproduction
Dmel gene	Biological Process	Molecular Function	Apis ortholog	e-value
female meiosis
ald	chromosome segregation	serine threonin protein kinase activity	GB13795	2e-58
bif	meiosis chromosome segregation	actin and microtubule binding	B16223	1e-24
cnn	centrosome cycle	microtubule binding	GB13308	2e-36
eIF-4E	meiosischromosome segregation	translation initiation activity	GB18003	6e-58
Fim	cytoskeleton organization	actin binding	GB11573	0
Gap1	multiple	Ras-GTPase activator activity	GB12604	0
Gli	multiple	serin esterase activity	GB12309	0
grau	female meiosis	RNA polymerase II activator activity	GB10884	1e-35
grp	cell cycle	protein kinase activity	GB16086	1e-142
Hr39	meiosis chromosome segregation	steroid hormone receptor actity	GB11634	1e-151
LanA	multiple	multiple	GB11202	0
lwr	female meiosis	ubiquitin conjugating enzyme activity	GB16281	7e-88
msps	meiosis / mitosis	centrosome protein	GB10660	0
pav	cytokinesis	microtubule motor activity	GB14780	0
Rab5	multiple	GTPase activity	GB15021	5e-85
RfC40	replication	DNA helicase activity	GB16926	1e-132
sca	multiple	signal transducer	GB11902	3e-70
spn-A	recombination / meiosis / oogenesis	DNA strand annealing activity	GB17143	1e-109
sra	meiosis / receptivity / olfactory learning		GB13839	4e-65
sub	meiotic spindle organization	microtubule motor activity	GB18655	6e-61
twe	meiotic spindle organization	protein tyrosin phosphatase activity	GB19251	9e-50
wapl	meiosis chromosome segregation		GB10281	1e-132
recombination
CG5602	DNA repair / recombination / replication	DNA ligase activity	GB20092	0
DNApol-delta	DNA recombination / strand elongation	DNA polymerase activity	GB17691	0
dom	DNA repair / recombination / replication	DNA helicase activity	GB10524	0
mei-41	DNA damage checkpoint	protein kinase activity	GB16077	0
okr	DNA repair / recombination / replication	DNA helicase activity	GB16633	0
pont	DNA repair / recombination	DNA helicase activity	GB19570	0
RecQ4	DNA repair / recombination	DNA helicase activity	GB20064	0
RecQ5	DNA repair / recombination	DNA helicase activity	GB16770	1e-123
Su(H)	multiple	transcription factor activity	GB11411	0
Sxl	splicing / sex determination	mRNA splicing factor activity	GB13127	4e-70
Tom34	DNA repair / recombination / replication	carrier activity (mitochondrial membrane)	GB12750	0
segregation distortion
aur	chromosome segregation / centrosome cycle	protein kinase activity	GB14418	1e-102
Bub3	mitotic checkpoint	RNA binding	GB15882	1e-111
CG11942	chromosome segregation	centromeric DNA binding	GB18508	2e-35
CG12227	chromosome segregation	upiquitin-protein ligase activity	GB18508	3e-48
CG31802	chromosome segregation	calmodulin binding	GB10266	3-51
CG4078	chromosome segregation	ATP-dependent DNA helicase activity	GB17842	1e-147
CG7112	chromosome segregation	Rab GTPase activator activity	GB10098	0
fbl	coenzyme metabolism	pantothenate kinase activity	GB11006	1e-149
glu	chromatin assembly	ATPase activity	GB15940	0
HERC2	chromosome segregation	ubiquitin-protein ligase activity	GB12099	0
ial	chromosome segregation	protein kinase activity	GB11910	1e-102
neb	chromosome segregation	microtubule motor activity	GB19627	1e-172
Nop60B	chromosome segregation	centromeric DNA binding	GB11348	1e-164
Rae1	chromosome segregation	RNA binding	GB12111	1e-155
RanGap	chromosome segregation	Ran GTPase activator activity	GB19178	6e-79
SAK	chromosome segregation	protein kinase activity	GB15315	1e-157
skpA	chromosome segregation	centromeric DNA binding	GB18508	2e-77
skpB	chromosome segregation	centromeric DNA binding	GB18508	9e-67
skpC	chromosome segregation	centromeric DNA binding	GB18508	3e-42
SMC1	chromosome segregation	ATPase activity	GB17522	0
Strn-Mlck	multiple	multiple	GB15635	0
tws	multiple	protein phosphatase type 2A activity	GB18138	0
wkd	chromosome segregation	Rab GTPase activator activity	GB17762	1e-98
Xpd	multiple	multiple	GB11332	0
oogenesis
aub	pole cell formation	RNA interfence	GB10293	0
bgcn	fusome formation	RNA helicase	GB15771	8e-85
Blimp-1			GB11750	1e-100
CCR4		transcription regulator activity	GB14497	1e-171
ct		transcription factor activity	GB17945	1e-134
cup	meiosis / eggshell formation	translation regulation	GB14588	0.00000007
da	sex determination	transcription factor activity	GB19677	3e-52
egh	follicle cell adhesion	mannosyl transferase activity	GB18841	1e-155
egl	oocyte determination	exonuclease activity	GB10691	1e-108
enc	cystoblast division	nucleic acid binding	GB10730	1e-42
fs(1)K10	axis determination	DNA binding	GB15553	0.0000006
fs(1)N	terminal region determination		GB18228	1e-28
gdl			GB14598	5e-44
mael	oocyte nucleus migration		GB17844	5e-20
mago	pole plasm assembly		GB10361	8e-67
nos	axis determination	RNA binding	GB14366	0.00000000000000001
nudC	oocyte nucleus migration		GB17305	8e-86
orb	cyst formation, axis determination	RNA binding	GB12560	1e-162
otu		nucleic acid binding	GB11407	5e-38
ovo		RNA polymerase II transcription factor activity	GB11352	3e-81
pip	Toll signalling	sulfotransferase activity	GB11396	1e-140
ppan			GB13307	1e-94
pum	axis determination / GSC maintenance	mRNA binding	GB10504	0
Rab11	signal transduction	GTPase activity	GB17764	1e-113
retn	axis determination	transcription factor activity	GB18541	9e-70
sax	germline stem cell maintenance	protein kinase	GB19039	1e-126
shg	multiple	beta catenin binding	GB17989	0
slmb	negative regulator of Wnt	ubiquitin-protein ligase activ.	GB10096	0
spir	pole plasm assembly	actin binding	GB14715	1e-57
stau	pole plasm assembly	mRNA binding	GB13840	1e-69
tsl	terminal region determination	torso binding	GB18663	1e-95
vitellogenesis
CG12139	receptor mediated endocytosis	LDL receptor activity	GB12775	0
CG18641	lipid metabolism	lipase	GB13246	1e-122
vitellogenin (Apis)	vitellogenesis	yolk protein	GB13999
yolkless	vitellogenesis	vitellogenin receptor activity	GB16571	0
